# Supplementary material for: Phenotypic and Genotypic Analysis of Bacterial Pathogens Recovered from Patients Diagnosed with Fever of Unknown Origin in Egypt
Source: Antibiotics (Basel). 2023 Aug 7;12(8):1294. doi: 10.3390/antibiotics12081294 (PMC10451874; doi:10.3390/antibiotics12081294)
Supplement: Supplementary file 1 [file antibiotics-12-01294-s001.zip]

Archive with 1 entries (1 files):
- antibiotics-2486688-supplementary.pdf
